# Supplementary material for: Tree species influence soil carbon quality but not total storage across horizons: European beech on Dystric Cambisol and Norway spruce on Entic Podzol
Source: PLoS One. 2026 Jun 8;21(6):e0350656. doi: 10.1371/journal.pone.0350656 (PMC13245778; doi:10.1371/journal.pone.0350656)
Supplement: S1 Data — (XLSX) [file pone.0350656.s002.xlsx]

## Sheet: Patrmanova et al
sample	tree	horizon	pH	NH4+	F-	Cl-	NO2-	NO3-	SO42-	PO43-	quinate	lactate	acetate + shikimate	propionate	formate	isobutyrate	butyrate	pyruvate + oxolacetate	isovalerate	adipate	malate + succinate	maleate	oxalate	citrate	Al	Ca	Fe	K	Mg	Mn	Na	Ni	P	S	Si	DOC	SOC	bacterial 16S rRNA gene	fungal ITS	actinomycete 16S rRNA gene	PKSII KS gene	erm gene	horizon thickness	horizon density	alkaline phosphatase	acid phosphatase	β-D-glucosidase	arylsulphatase	lipase
				[mg kg-1]	[mg kg-1]	[mg kg-1]	[mg kg-1]	[mg kg-1]	[mg kg-1]	[mg kg-1]	[mg kg-1]	[mg kg-1]	[mg kg-1]	[mg kg-1]	[mg kg-1]	[mg kg-1]	[mg kg-1]	[mg kg-1]	[mg kg-1]	[mg kg-1]	[mg kg-1]	[mg kg-1]	[mg kg-1]	[mg kg-1]	[mg kg-1]	[mg kg-1]	[mg kg-1]	[mg kg-1]	[mg kg-1]	[mg kg-1]	[mg kg-1]	[mg kg-1]	[mg kg-1]	[mg kg-1]	[mg kg-1]	[mg kg-1]	[%]	[copies g-1]	[copies g-1]	[copies g-1]	[copies g-1]	[copies g-1]	[cm]	[g cm-3]	[nmol min-1 g-1]	[nmol min-1 g-1]	[nmol min-1 g-1]	[nmol min-1 g-1]	[nmol min-1 g-1]
B1A	Beech	A	4.72	6.78257	2.35683	5.76088	0.0826106	9.33135	23.165	0.0718807	0.188304	6.60399	2.57186	1.37036	0.628084	0.25998	0.0228519	0.162792	0.110552	0.43735	0.545473	0.0422187	1.0788	3.84625	0.234495	0.708805	0.111774	8.90942	0.776537	0.0464013	3.64819	0.00242814	0.0409891	0.07332	1.48386	56.5251	NA	115000000	15500000	69900000	180000	180000	4	0.957	13.504	52.6513	2.54975	1.68735	111.136
B1B	Beech	B	4.69	6.23302	0.403669	4.9685	0.0593288	9.474	19.1074	0.262908	0.140761	3.60277	0.51651	0.380403	0.0732886	0.0270775	0.0218822	0.0216891	0.0849217	0.250112	0.457181	0.0404272	0.650291	0.800358	0.224544	0.660558	0.107031	5.50441	0.513513	0.111919	2.7692	0.00232511	0.0392498	0.0702088	0.303001	28.0032	2.655	6480000	204000	8000000	128000	128000	14	1.175	3.00359	8.56822	0.455319	0.401965	38.8697
B1F	Beech	F	4.82	51.1442	3.29502	47.3541	0.759167	13.691	45.8055	1.85751	0.679787	8.80114	2.16781	17.5648	16.2384	2.98182	0.236699	0.636488	0.045006	1.30473	1.51689	0.0501568	1.50534	10.0149	8.99316	2.43294	0.414392	89.3962	0.622685	0.486887	8.85346	0.0186892	2.28857	18.528	7.73956	344.18	16.0217	445000000	81100000	373000000	744000	744000	0.5	0.132	18.4877	141.025	38.6696	0.63708	188.914
B1H	Beech	H	4.62	15.7131	2.77299	19.4081	0.204565	27.7029	41.8619	0.534141	1.4902	2.98324	1.05408	8.28913	0.816838	1.2629	0.0267217	0.430438	0.105124	0.295482	3.37532	0.103703	1.76153	11.3477	8.52394	1.09294	0.130702	48.2018	1.3281	0.0751063	10.3865	0.0183715	1.39472	15.3999	4.4175	170.002	11.9094	22600000	1320000	6400000	144000	144000	4	0.367	10.663	84.0253	5.438	3.36899	108.489
B1L	Beech	L	5.28	16.6268	1.58917	12.7932	0.0603068	1.77009	8.86999	4.9093	0.213519	9.2954	5.01525	0.554171	0.120614	0.744871	0.0306592	0.0798658	0.153212	0.0520824	0.0408296	0.0566425	1.23059	1.44573	0.314609	1.97744	0.149961	24.1499	0.276706	0.224063	1.9326	0.00325771	1.10715	0.0983695	0.424534	40.3404	33.3576	211000000	165000000	112000000	440000	440000	2.5	0.045	12.3387	177.589	69.2134	0.574002	196.189
B2A	Beech	A	4.36	9.50861	0.795935	4.89108	0.115472	23.1275	8.70718	0.555368	0.127845	3.17549	0.672215	0.175958	0.25019	0.316175	0.025858	0.0604856	0.193829	0.218573	0.56774	0.119597	1.21521	0.828928	7.25785	2.38686	2.49888	12.6029	1.19728	0.152695	2.71005	0.00274755	1.40932	0.082965	1.88795	138.443	12.8058	77300000	2930000	58200000	1170000	1170000	2	0.438	10.9501	31.2936	1.75805	0.258517	77.2037
B2B	Beech	B	4.58	3.40833	0.616544	4.44333	0.091615	7.80337	27.6925	0.6574	0.172088	2.80912	0.633877	0.0866629	0.0965672	0.028817	0.0232879	0.0680923	0.0386059	0.241418	0.459313	0.0430242	0.819583	4.0843	0.520115	0.93883	0.113907	3.27349	0.764146	0.0561642	4.15007	0.0072398	0.0417712	0.074719	2.45087	64.8251	11.5091	154000000	4680000	114000000	9440000	9440000	8.625	0.813	6.72294	14.2397	1.20368	0.47774	48.6041
B2F	Beech	F	4.31	45.1392	1.62968	18.3349	0.120871	119.03	21.7693	5.92409	0.18478	3.75257	1.94645	2.4605	0.569624	0.9892	0.175055	1.13925	0.0433234	1.22539	0.747457	0.158383	2.34101	2.12984	7.9164	15.2955	0.930687	38.5561	2.43172	1.94383	3.89864	0.00779017	3.8998	9.58758	1.16819	232.948	22.5439	200000000	3910000	188000000	21200000	21200000	1	0.146	21.947	154.721	42.7742	1.41125	223.204
B2H	Beech	H	4.19	15.0245	1.46883	11.6815	0.193226	89.4306	23.14	1.42327	0.463428	4.10644	1.28974	0.579678	0.414729	0.45086	0.0295499	0.0848309	0.235641	0.175945	1.01954	0.15081	1.89613	1.86471	12.9747	4.83058	1.50326	40.953	2.96314	0.292373	4.64913	0.0114018	3.57294	7.42397	4.70814	251.822		35000000	614000	14100000	384000	384000	10.5	0.301	7.00679	52.3934	6.47598	1.11645	120.746
B2L	Beech	L	4.9	19.9018	0.892457	13.0612	0.247383	18.5897	20.168	15.5006	0.042395	13.0941	3.02966	1.22126	0.696743	0.936297	0.319406	0.172229	0.239554	0.904983	0.796949	0.20824	2.49888	1.22595	1.05291	12.2956	0.144054	46.8715	1.87051	1.39307	1.58425	0.00312939	6.56588	3.09171	0.868558	51.4572	27.7818	154000000	112000000	189000000	1500000	1500000	2.875	0.052	28.5964	191.881	61.4167	1.07777	226.471
B3A	Beech	A	4.27	3.46275	0.754668	7.27971	0.0396498	19.3465	11.2976	0.280192	0.269619	3.21164	0.701802	0.113663	0.231291	0.171816	0.0248608	0.0951596	0.0412134	1.14588	0.593426	0.114984	1.34942	1.00711	3.73369	2.17202	0.1216	10.356	1.12998	0.107017	3.09139	0.0026416	0.586003	0.704253	0.344245	126.442	8.3866	150000000	4380000	60800000	208000	208000	2	0.621	3.84508	22.8923	1.49985	0.93201	62.223
B3B	Beech	B	4.43	3.25003	0.473936	6.04014	0.0751673	7.95499	23.1808	0.154157	0.318505	3.71122	0.885445	0.0993737	0.122306	0.0296544	0.0239647	0.0675231	0.115936	0.25353	0.496868	0.0904555	0.887993	0.806456	1.30551	1.55627	0.117217	5.96122	0.679456	0.144565	4.4687	0.0069654	0.10538	6.28525	0.331837	61.2677	4.1624	164000000	4440000	65400000	260000	260000	10.75	0.77	5.54856	10.3125	1.83345	0.584911	84.7758
B3F	Beech	F	3.93	70.399	16.1045	74.3767	0.230478	33.9254	66.1843	118.72	7.77984	16.5783	20.9864	27.696	18.3706	8.79846	1.1814	5.38158	0.842937	3.56193	3.06391	0.257878	6.62906	9.88638	17.2976	45.1549	0.148288	159.754	5.60464	5.46458	17.3419	0.0362845	35.8739	32.2454	9.97653	1089.56	28.0706	600000000	34800000	80000000	496000	496000	2	0.09	19.6819	161.857	63.9792	0.486625	250.005
B3H	Beech	H	3.92	13.8656	2.07491	18.4855	0.070021	90.097	24.4102	3.67253	0.908844	14.37	1.51331	0.694494	0.430129	0.520156	0.0268799	0.464425	0.120036	0.674488	1.69337	0.131468	2.64937	4.67855	17.7295	6.15548	4.23717	40.0216	2.07558	0.373691	8.78957	0.02072	5.04818	10.0599	10.1569	224.482	21.418	50400000	2210000	21400000	116000	116000	6	0.387	8.84031	55.4363	3.15648	0.776297	85.7944
B3L	Beech	L	4.82	25.9971	2.47435	19.8145	0.0425484	6.92394	12.3227	32.8687	0.0443111	12.8889	3.53643	1.57102	1.1259	1.21754	0.415665	0.451668	0.157102	1.46628	0.962249	0.271655	3.45297	0.916428	0.315876	10.7636	0.150565	48.2185	1.25201	1.4333	3.41935	0.0204583	11.8215	4.85131	0.426244	94.1188	42.8189	230000000	146000000	206000000	540000	540000	4.25	0.039	20.9932	151.167	106.46	0.166954	222.304
B4F	Beech	F	4.25	86.0199	16.6319	84.9973	0.0923316	17.5465	49.1396	107.699	18.8078	22.886	13.0484	29.6384	4.09395	7.08688	0.874537	11.6373	1.08882	3.4093	12.686	0.236926	6.79595	34.4745	7.6509	35.5855	0.160283	169.491	4.90925	5.10995	11.7895	0.0239528	36.6983	26.6111	7.46816	1078.87	29.8491	427000000	143000000	333000000	384000	384000	2.25	0.067	26.1751	202.13	65.9567	0.782846	232.098
B4H	Beech	H	4.18	13.9811	2.09548	21.6597	0.0817043	21.0188	25.1169	3.93783	0.652033	7.4415	1.66132	1.82633	0.50144	0.576737	0.030135	0.373277	0.189041	1.14546	2.28452	0.14899	2.6642	6.86477	16.2514	2.16536	1.53302	44.8063	1.52335	0.0873787	7.78819	0.0219105	5.35593	11.3354	0.417276	241.573	22.1608	35500000	2470000	27200000	292000	292000	10.75	0.22	4.80132	43.7686	5.23134	0.864566	95.6541
B4L	Beech	L	5.07	18.8967	2.61212	14.154	0.0428758	6.51382	11.1345	33.7564	0.044652	9.2117	4.34694	2.84299	1.53693	1.47097	0.174801	1.0587	0.125329	1.7612	1.49735	0.250658	12.0976	4.1507	0.318306	22.9565	0.151723	77.102	3.22259	2.16656	3.66423	0.00329599	12.428	5.35017	0.429523	85.2354	32.9443	68300000	23400000	278000000	640000	640000	5	0.042	NA	180.473	104.988	2.23997	195.22
B5A	Beech	A	4.31	4.31922	0.588866	7.34581	0.079647	25.0209	22.6211	2.41814	0.0353543	0.791248	0.611063	0.664596	0.510525	0.231107	0.0245604	0.0243436	0.0407154	0.81475	1.2404	0.191936	2.44947	3.45224	9.77612	1.40227	1.24944	23.6385	1.36418	0.111004	3.97911	0.0103242	2.94897	3.07562	7.70015	240.887	9.4321	96500000	7180000	42400000	84000	84000	2	0.444	3.96422	67.5938	3.00667	0.517387	50.8181
B5B	Beech	B	4.49	1.62214	0.616852	4.01986	0.0619433	9.43216	19.4837	0.410374	0.0349426	2.57581	0.992383	0.0787196	0.0993674	0.0300377	0.0242744	0.0240601	0.0402413	0.447798	0.458122	0.139372	1.38985	0.766548	1.13603	1.2571	0.118732	5.4654	1.11364	0.143298	2.81801	0.00257929	0.0435406	0.0778841	0.336125	38.9017	2.0553	88800000	91200000	101000000	404000	404000	14.875	0.889	7.68278	23.3526	2.9023	0.523847	72.3291
B5F	Beech	F	4.1	34.8629	2.63215	44.3187	0.0440868	23.6501	37.7236	64.0108	1.2328	5.28715	2.71542	5.5631	1.1283	0.893166	0.0307143	0.760906	0.0509171	0.609051	0.811524	0.261255	3.04852	4.87241	5.96575	8.86387	0.150231	90.7615	1.65052	0.724475	10.1722	0.023145	25.8664	18.6501	1.12392	574.68	30.0219	374000000	31700000	127000000	1100000	1100000	1.25	0.228	22.6894	199.014	37.1461	1.38359	242.087
B5H	Beech	H	4.06	17.1454	1.88747	22.5037	0.327	21.2352	25.833	5.05557	1.69584	7.38716	6.38334	3.43578	58.8965	0.0354016	0.0286092	0.584037	0.0474272	1.45705	2.76201	0.197721	2.86087	8.45485	20.7436	4.90736	5.81794	66.6739	2.03889	0.313053	11.8356	0.026061	8.364	15.8749	17.9232	539.398	24.4442	37700000	756000	13600000	112000	112000	4.375	0.268	11.5258	77.6953	6.64387	0.226719	80.191
B5L	Beech	L	4.68	18.0998	0.915151	7.20092	0.616061	2.63329	6.97498	27.3277	0.0440136	2.86411	2.99253	0.398245	5.34461	1.70189	0.273082	0.0926529	0.0506877	0.723343	0.476269	2.21229	7.25781	0.190182	1.42656	15.5732	0.149554	49.4506	2.04587	2.23018	4.56135	0.00785001	11.9238	4.79393	0.423382	94.6767	35.8735	58900000	31300000	489000000	760000	760000	2.5	0.068	17.5684	208.743	156.402	4.05843	190.503
B6A	Beech	A	4.19	8.70697	0.684748	7.50618	0.040936	18.3642	12.1456	1.01844	0.298957	2.72287	0.652496	0.558219	0.151339	0.184832	0.0233339	0.109163	0.0386821	0.269185	0.745532	0.0992389	1.2839	2.51446	5.90658	0.611506	5.21925	17.0559	0.9664	0.0394992	4.63904	0.00928802	2.05338	4.88516	1.27926	104.788	10.5589	120000000	6550000	62600000	1780000	1780000	2	0.874	4.21711	38.7084	4.7167	0.604854	54.8999
B6B	Beech	B	4.4	2.54756	0.375496	10.9577	0.0354003	7.36833	15.5749	0.393197	0.230102	5.43395	1.0873	0.255388	0.518362	0.145394	0.0237818	0.113787	0.0394247	0.451354	0.816736	0.146659	1.28832	2.741	0.244037	0.512279	0.116322	12.487	1.00768	0.0883375	3.40767	0.0051152	0.462417	1.16571	0.329304	69.1217	6.0102	133000000	14200000	124000000	10700000	10700000	14.875	0.87	6.40859	21.6781	2.62114	0.522098	62.5121
B6F	Beech	F	4.19	71.6729	0.627779	48.4102	0.732133	6.8857	40.7427	44.9417	0.380974	1.68623	1.6415	5.56554	0.742072	0.038555	0.0311576	0.0308825	0.0516519	0.697349	0.806672	0.21699	1.69451	0.329626	3.32249	5.06918	0.152399	96.588	1.22755	0.418164	11.0238	0.0229692	26.0512	23.7927	6.05036	297.359	30.8122	1110000000	37400000	358000000	5680000	5680000	1	0.171	16.5534	162.647	18.8229	1.34681	244.036
B6H	Beech	H	4.06	17.9731	0.431532	21.5365	0.0385561	36.1019	24.1094	4.20113	0.25358	8.02412	0.0154011	1.21452	0.31438	0.256546	0.0278943	0.134946	0.0462422	0.262478	0.82599	0.19278	2.16952	4.99746	9.13012	1.81347	0.136437	49.5862	1.58195	0.10819	8.65041	0.0204805	6.1168	10.7982	11.9981	294.895	22.4445	24700000	2110000	9440000	248000	248000	5.25	0.22	8.02464	66.191	8.80441	0.511333	66.3837
B6L	Beech	L	5.01	21.5906	0.688162	8.46134	0.0194951	2.43568	8.102	26.5264	0.0458951	4.87984	2.41704	0.511884	0.635617	0.576293	0.261027	0.0864439	0.0528546	1.33395	0.630532	0.193228	3.22555	0.0929654	0.327168	5.54298	0.155947	40.1028	0.832853	0.67593	2.22026	0.00338775	11.2372	0.102296	2.07029	56.2953	34.8359	406000000	166000000	610000000	6200000	6200000	1.875	0.059	15.8898	274.168	121.664	1.06137	174.842
B7A	Beech	A	4.18	6.34667	0.584317	11.8666	0.0323239	12.3328	14.3717	1.55901	0.225024	4.17351	1.03188	0.284699	0.210105	0.371725	0.0233855	0.0758369	0.0387676	0.242429	0.630316	0.139241	2.2403	2.81467	4.86269	0.899491	0.114384	18.8729	0.846827	0.0576269	3.60586	0.00894678	1.51549	2.53482	0.323816	150.082	11.5478	216000000	5052000	64200000	820000	820000	2	0.495	4.02944	69.7263	2.706	0.910804	57.5391
B7B	Beech	B	4.49	1.08576	0.791701	4.50252	0.0441091	1.22035	28.3225	0.454663	0.0306243	5.57584	2.39999	0.273702	2.1851	0.0263255	0.0212745	0.0486331	0.0352681	0.230724	0.661636	0.117624	52.6074	1.23619	0.218308	0.377438	0.104058	3.05889	0.591885	0.0578808	3.99049	0.00915181	0.0381597	0.0682589	0.294586	74.6258	4.1688	139200000	39768000	81600000	260000	260000	17	1.083	3.82519	14.7538	0.933686	0.423786	51.7409
B7F	Beech	F	3.93	64.151	7.06008	80.7717	0.0190215	13.5695	117.456	107.051	0.0447802	19.409	5.19129	11.7999	1.31147	4.25027	0.439912	2.88589	0.315876	0.894707	1.61411	0.173649	3.61687	42.946	3.20344	10.3263	6.64224	105.016	2.25667	0.667618	54.5115	0.0215726	34.5615	39.7888	1.20143	881.725	30.9878	201000000	68900000	174000000	16700000	16700000	1.625	0.232	13.3263	141.394	25.8682	1.24245	223.799
B7H	Beech	H	3.97	0.328457	4.26656	24.9152	0.0418573	9.91585	33.024	4.59276	1.24562	5.84559	1.84028	2.92568	0.853023	8.90839	0.0271499	0.131345	0.207843	0.046121	0.252587	0.163099	2.75536	5.14556	23.2511	3.38635	11.5838	49.4746	1.97239	0.199421	12.5395	0.0344509	6.15753	17.988	8.53859	371.967	18.8646	26400000	4060000	10200000	384000	384000	2.5	0.357	9.2579	53.4911	5.44874	1.15788	103.276
B7L	Beech	L	5.29	16.8381	0.874959	8.19309	0.0707687	3.00124	7.26505	25.2001	0.0435503	6.79058	2.91438	0.825099	0.540416	3.36956	0.0302541	0.117412	0.0501542	1.35426	0.846008	0.162446	2.98354	0.487339	0.310453	4.16785	0.14798	31.9526	0.594314	0.556938	0.905122	0.00321466	9.00593	0.0970699	0.418925	65.9178	26.9339	600000000	403000000	622000000	4320000	4320000	1.875	0.048	9.97354	275.899	128.185	0.504378	228.991
B8A	Beech	A	4.22	8.39206	1.03038	34.5708	0.853601	6.37928	12.4568	1.31197	0.401546	23.8806	6.23659	1.1213	59.103	0.0293915	0.0237522	5.27566	0.0393756	0.885169	0.974822	0.108594	1.39152	2.69465	9.12216	1.88129	0.116178	27.3855	1.19313	0.12368	6.64935	0.00941919	1.16266	4.59068	6.02318	187.906	8.3549	161280000	17880000	98100000	380000	380000	1.75	0.505	7.66907	70.7692	4.68447	0.79038	67.886
B8B	Beech	B	4.52	4.57151	1.18631	9.43215	0.0142725	1.36624	16.3701	0.36855	0.467823	4.63355	1.18259	0.825205	0.39585	0.402055	0.0233419	0.411982	0.270518	0.765641	0.661405	0.0431239	1.26697	2.02144	2.0704	1.02191	0.11417	12.3033	0.927061	0.146449	4.92357	0.00781904	0.0418679	1.10623	0.323212	67.8455	6.4128	190080000	63840000	NA	NA	NA	16.25	0.802	7.12143	23.8237	2.93453	0.659977	53.4954
B8F	Beech	F	4.08	14.6988	14.5105	62.1937	0.860854	4.29979	51.9008	57.335	3.90672	11.1971	15.6149	25.0499	66.0735	14.1368	2.80824	4.20862	0.396053	1.48408	1.57225	0.206246	4.19068	7.56834	14.5155	18.6196	5.57417	129.175	2.87281	2.39711	15.352	0.0228656	22.0092	28.3742	6.4625	924.7	31.6071	451000000	44800000	378000000	1300000	1300000	2.125	0.094	13.8333	236.406	74.7729	1.14605	283.189
B8H	Beech	H	4.21	19.4467	4.17575	25.3861	0.0153788	5.53291	23.5944	3.44169	2.13	4.67182	2.07785	3.22374	0.660526	2.00297	0.123013	8.22849	0.354331	0.820977	1.22879	0.164463	2.16342	8.59352	10.0041	3.6748	5.37024	45.5171	1.42905	0.227544	8.87791	0.0121888	2.87181	9.42122	0.348266	352.178	15.4253	24200000	3350000	15800000	72000	72000	2.625	0.408	13.9297	102.717	17.0535	2.47646	127.944
B8L	Beech	L	4.9	18.28	1.26935	19.4263	0.0598909	5.38519	33.0997	25.808	0.0450464	26.9925	8.35312	1.37416	3.59678	1.40744	0.657136	0.257864	0.334391	1.13127	0.873409	0.484118	8.04035	0.196309	0.321118	16.3548	0.153064	53.2853	2.41306	2.49928	2.71994	0.0106596	10.2927	2.45582	0.433318	67.3922	31.1547	107000000	87000000	624000000	780000	780000	2.25	0.041	22.8513	177.723	143.516	0.640293	132.872
S1A	Spruce	A	3.9	3.30213	1.06661	181.777	0.56886	132.235	60.2854	2.46755	2.43387	NA	17.198	1.93487	9.10675	1.77395	0.490268	8.33579	0.0389009	2.21806	0.0312501	0.183383	2.80064	1.61427	9.20898	0.94685	6.38472	10.3453	0.794605	0.0568501	7.09843	0.00249337	4.98627	2.9313	11.8844	231.761	13.7817	126000000	8760000	90200000	1150000	31300000	2	0.847	3.85615	37.3457	4.46129	0.243732	86.194
S1B	Spruce	B	4.28	0.862613	0.623775	5.63938	0.0146119	9.81778	18.3613	0.0751678	0.318875	3.6804	3.18239	0.172777	3.30054	0.0295705	0.0238969	0.0520871	0.0396155	0.70254	0.0318241	0.115608	0.830852	0.179129	4.59953	0.849049	0.116885	3.17107	0.936648	0.0515741	4.35513	0.00253918	2.08602	3.87499	7.48509	NA	5.60048	62200000	3960000	57900000	176000	23100000	18.75	0.781	2.72621	5.75488	0.85033	0.239169	34.774
S1F	Spruce	F	3.9	69.4554	1.81895	31.0667	2.39743	21.4293	13.7316	57.4921	3.67218	18.4116	31.1457	2.85217	267.662	24.1398	7.24	2.30648	0.204259	1.69669	0.213204	0.0518129	1.68327	0.705214	5.74781	6.17856	1.90304	53.4898	2.11617	0.406993	10.7003	0.0173628	27.2385	18.1202	22.2661	216.827	28.6617	58500000	4740000	148000000	896000	13000000	1	0.236	12.1104	174.469	75.6155	0.881426	267.817
S1H	Spruce	H	3.79	16.4939	1.41521	21.9452	0.0693873	61.3138	34.8339	15.1655	6.85055	8.55922	1.80263	0.484266	0.912154	0.763261	0.0271916	0.0269516	0.0450773	1.19115	0.105527	0.164795	1.80263	2.27533	11.9427	2.70019	0.133	34.7845	1.53317	0.155796	11.4561	0.00942949	11.4788	11.7449	18.089	263.238	23.1518	5040000	338000	7040000	116000	1190000	2.25	0.437	2.96903	46.2427	5.50794	0.190819	111.795
S1L	Spruce	L	4.54	10.1231	0.630016	6.85623	0.0976082	26.2507	5.5119	22.6983	4.3968	1.06777	5.30486	0.14937	0.254373	0.167117	0.0278188	0.207048	0.046117	1.67413	1.08108	0.121271	1.5425	2.279	1.73505	1.07795	0.136068	22.8187	0.411877	0.134027	3.53764	0.00701158	10.6878	0.0892561	4.56351	101.669	22.1986	30200000	10600000	490000000	2500000	58000000	1	0.089	8.83951	218.181	205.021	1.94439	157.015
S2A	Spruce	A	4.05	5.61618	0.540089	6.01938	0.0435556	5.00018	17.1497	6.49102	3.09742	2.22258	0.973156	0.9408	1.43858	0.579911	0.0234084	0.170489	0.0388056	0.874844	1.11876	0.194133	1.71609	2.44658	9.42362	0.935593	13.1509	13.323	0.850454	0.0868238	6.51875	0.00248727	8.65975	8.25267	14.1305	121.437	13.6802	56200000	12000000	96300000	1640000	47600000	1.25	0.708	2.18195	33.3476	4.40733	0.143181	87.1938
S2B	Spruce	B	4.39	2.38556	0.453388	3.93683	0.0151591	2.00466	31.3206	0.208242	0.691943	0.0156704	0.158158	0.0188774	0.0382216	0.0817152	0.0247917	0.0245729	0.0410989	0.338723	0.343995	0.097531	0.701169	0.64845	5.74002	1.4054	0.121262	2.27727	0.988861	0.0742569	4.14355	0.00616963	2.72088	10.4941	5.65244	17.4607	6.92716	79700000	27600000	60000000	8480000	67400000	19.5	0.747	2.89874	7.3261	1.12419	0.686709	49.1069
S2F	Spruce	F	3.78	33.0061	2.02277	22.1011	0.0180912	46.3948	53.7293	57.0119	4.11632	2.12186	1.90008	3.88039	0.616583	1.14508	0.029587	0.379073	0.0490483	1.96615	0.0394018	0.165156	1.73493	2.01805	9.47176	4.86248	5.10274	49.5952	1.49577	0.383744	9.3486	0.0201433	28.8023	16.2564	9.45272	261.545	33.393	50400000	12400000	246000000	1070000	221000000	1.625	0.196	8.04516	82.2068	29.5974	0.748427	227.483
S2H	Spruce	H	3.97	13.4222	2.47903	15.2547	0.130788	4.70541	28.9667	14.6602	10.4928	10.365	7.34942	4.90605	50.6865	6.70588	3.02448	1.2841	0.0463452	1.55163	0.0372303	0.12633	2.27393	5.4619	9.79862	1.65578	7.9001	41.4945	1.44648	0.128066	11.6197	0.0118248	14.4535	13.9636	11.7508	332.752	23.6136	13500000	1390000	13600000	3080000	61000000	1.75	0.473	1.96101	71.5662	12.6409	0.580633	140.543
S2L	Spruce	L	4.57	6.99404	0.47274	8.01309	0.0673106	11.6635	6.57296	26.9806	0.735721	0.577619	1.61076	0.150275	0.142448	0.223847	0.029445	0.029185	0.0488128	1.82052	0.0392126	0.150275	1.25855	0.0858563	1.37506	1.25525	0.144022	22.0948	0.342939	0.12809	3.93639	0.00312869	15.111	1.82512	11.6422	10.5866	27.3246	288000000	125000000	630000000	7000000	125000000	0.875	0.124	12.4505	97.7547	64.2711	0.791123	224.865
S3A	Spruce	A	3.96	4.68126	0.589354	10.5773	0.0143007	2.44072	30.4835	4.8802	3.21658	3.53488	1.15384	0.345655	0.198938	0.405336	0.023388	0.188991	0.0387718	0.384199	0.0311464	0.104442	1.33786	1.14265	9.22538	0.440056	9.93045	18.8899	0.932872	0.0525776	7.22538	0.00603035	8.07229	13.3739	6.23576	175.302	12.0554	99400000	8690000	112000000	1880000	30000000	2.5	0.487	1.72488	37.9999	5.42693	0.303871	78.7295
S3B	Spruce	B	4.35	1.91979	0.313412	3.77218	0.0129203	7.47583	12.6915	0.359469	0.424623	1.73556	0.54819	0.281959	0.0258368	0.0261472	0.0211304	0.0209438	0.0350292	0.224668	0.0281399	0.0887439	0.585261	0.256122	5.39179	0.485281	0.103354	2.91291	0.559025	0.0615633	3.18412	0.00224522	1.94537	5.04659	6.93994	39.8539	2.67378	122000000	2090000	31800000	192000	11400000	16.5	1.131	0.139361	7.71481	1.31294	0.227599	43.0088
S3F	Spruce	F	3.75	46.1293	3.08014	25.2504	1.1605	39.4063	56.4619	88.1809	7.35132	7.41676	12.0675	1.78438	128.665	0.0338499	0.0273552	0.959816	0.0453485	2.56969	0.181783	0.0505384	1.13578	0.655874	2.33769	6.20693	0.133801	50.3992	1.46672	0.398821	9.55044	0.0106195	30.6628	15.9397	10.6697	334.278	35.9164	196000000	16700000	342000000	3260000	60600000	2.25	0.146	12.1542	175.582	64.0307	0.825103	269.493
S3H	Spruce	H	3.69	14.5494	1.76339	34.1962	0.0779635	26.2737	70.754	21.0331	20.15	8.0671	3.31841	2.34883	3.11712	2.10218	0.141752	0.795228	0.0442025	1.16945	2.16313	0.123324	2.58697	6.0769	13.1198	1.49811	11.8835	63.7797	1.30321	0.105223	11.6904	0.00951688	15.7024	27.3046	9.44842	575.484	25.5051	10600000	835000	11200000	188000	744000	2.75	0.394	6.28377	144.329	26.6407	1.50443	210.781
S3L	Spruce	L	4.55	16.0087	0.575425	12.2113	0.0402959	23.3442	8.74904	22.8155	0.0436438	0.744667	0.889733	0.0230861	0.109605	0.0375175	0.0303191	0.0300514	0.0502619	0.539964	0.423912	0.149901	1.24917	0.0884051	2.84742	0.756572	0.148298	14.4515	0.16458	0.0557877	3.20339	0.00322157	12.279	1.03446	2.47864	66.3479	34.515	366000000	63500000	623000000	14900000	54000000	1	0.205	4.76572	126.569	57.7382	0.43096	246.266
S4A	Spruce	A	4	4.60842	3.84141	9.67604	0.0317998	1.28471	36.9641	2.35191	4.5639	4.11998	2.03264	0.755563	4.21156	1.78206	0.0239265	0.292558	0.0396646	0.110663	0.245494	0.103031	1.48441	2.11659	11.5827	0.441784	10.0331	15.3892	0.855101	0.0464852	9.53024	0.00919836	6.78801	10.8781	0.331308	166.376	10.6458	161000000	8160000	90200000	816000	77300000	1.75	0.446	2.25293	23.9708	2.64884	0.163918	65.3187
S4B	Spruce	B	4.47	2.37707	0.228589	0.869411	0.0847579	0.436632	6.00882	0.204189	0.286379	1.65278	3.0256	0.200337	37.7468	0.0298916	0.0241564	0.0239431	0.0400456	0.102737	0.196484	0.0446287	0.418653	0.0704357	1.75676	0.633769	0.118154	0.599799	0.770277	0.0578317	4.30232	0.00256675	2.28244	5.07317	10.6477	22.954	3.58691	60200000	982000	101000000	80000	NA	18	1.093	1.35366	3.53791	0.109742	0.353313	28.5233
S4F	Spruce	F	3.63	15.6473	3.68914	34.1409	0.0183924	49.2541	32.7289	45.2899	21.3273	10.2615	4.2984	3.16303	1.15615	2.27393	0.0300797	0.813946	0.049865	2.54258	2.3235	0.14392	2.31231	10.9539	3.70573	4.30566	2.98426	61.3935	1.34833	0.284883	12.2222	0.00953345	20.6742	14.5291	15.6335	408.732	33.4492	74900000	17000000	256000000	1630000	77600000	1.5	0.245	9.63973	99.8037	23.4984	0.0296603	148.522
S4H	Spruce	H	3.92	11.9189	1.09221	11.4353	0.799339	1.72765	28.4095	6.47935	7.77441	2.21665	4.19552	1.01026	60.6745	0.0312699	0.0252703	0.463482	0.0418922	0.616633	0.408402	0.0466866	1.0519	2.91121	12.3711	0.970083	13.1289	32.2646	0.963023	0.0773105	12.7336	0.0124237	11.7279	14.9931	15.1207	418.437	15.6924	5760000	192000	11200000	80000	2780000	2.375	0.349	5.91176	65.2108	7.19296	1.26427	76.6479
S4L	Spruce	L	4.48	11.9626	0.513855	6.09042	0.0650057	13.2441	6.72964	24.1063	0.297169	0.752209	0.485995	0.0221683	0.0665535	0.106795	0.0291137	0.0288567	0.0482637	1.25832	0.0387715	0.119177	0.917819	0.535523	4.17102	0.640214	0.142402	19.3932	0.16091	0.0686802	3.77164	0.00309349	9.50566	0.093411	9.27545	3.16841	34.0928	45600000	36400000	360000000	1880000	220000000	1.375	0.119	7.23357	131.514	88.1854	0.40336	248.951
S5A	Spruce	A	3.9	5.92891	1.22629	18.047	0.0141185	1.95789	45.428	2.11747	13.6905	3.53525	2.50536	1.05812	1.67311	1.38587	0.0650585	0.774564	0.0382778	0.752469	0.848215	0.109249	2.07451	4.12446	6.27491	1.56781	8.22373	21.3301	1.3384	0.106511	11.7135	0.0101277	4.14115	13.1305	4.07936	342.183	7.94151	185000000	19100000	116000000	1070000	73500000	2	0.304	3.84846	56.5661	5.65355	0.293052	73.9834
S5B	Spruce	B	4.3	2.24318	0.298759	5.3067	0.0143176	4.56229	63.4377	0.0736537	0.43071	0.222824	0.124483	0.0178295	0.0298759	0.0289749	0.0234156	0.0232089	0.0388175	0.46681	0.0995862	0.0908724	1.21993	0.476769	4.91275	1.04561	0.114531	4.29344	1.69742	0.33195	6.37933	0.0110099	1.83051	7.27063	4.05242	44.9856	4.50673	180000000	5870000	165000000	236000	56500000	15.25	0.585	4.39689	15.7703	2.0827	0.735596	97.1839
S5F	Spruce	F	3.55	16.8065	6.87153	45.9089	0.905657	13.1211	39.928	86.9389	23.7639	9.91721	10.2336	1.67083	69.4409	10.0168	0.799269	1.53171	0.0425318	2.36507	2.1673	0.199135	2.78926	18.2864	6.66403	5.3657	5.34282	48.247	1.83702	0.230948	18.2202	0.0205145	28.7559	17.8453	18.0132	929.13	28.9174	87500000	20600000	240000000	3060000	82600000	5.875	0.249	9.15388	160.312	61.3148	0.793418	255.027
S5H	Spruce	H	3.7	9.62664	4.28064	23.4354	0.01471	2.60649	35.7108	8.84776	11.9351	2.85077	2.64614	1.70228	1.61659	2.29699	0.0240574	0.707258	0.0398815	0.7776	0.780158	0.111268	2.16909	5.91897	10.1956	1.44793	6.67196	28.7028	1.23761	0.0841882	12.6065	0.00543628	7.8911	12.0403	18.9532	474.17	14.3958	28800000	1960000	20200000	144000	1620000	1.25	0.408	7.68589	89.0825	11.5541	0.442146	184.558
S5L	Spruce	L	4.63	10.6857	0.657621	7.20081	0.0330186	13.0768	80.8255	15.2326	0.425115	0.0163575	1.68945	0.0197051	0.220124	0.265525	0.0258788	0.0256503	0.0429009	0.554438	0.229755	0.118317	0.934152	0.0754579	2.99378	0.590642	0.126579	18.2151	0.107272	0.0672391	1.93257	0.00274976	9.29936	0.0830316	13.3585	7.66968	23.8112	576000000	249000000	38400000	540000	16600000	0.625	0.148	9.95095	198.649	187.668	2.06226	172.455
S6A	Spruce	A	3.81	2.97771	0.511889	6.67279	0.0571467	3.23669	44.5173	2.06458	3.1455	1.91624	0.786679	0.254121	0.915564	0.678465	0.0228712	0.205485	0.0379151	0.537422	0.425561	0.124021	1.55269	0.898541	8.59091	0.654002	12.97	13.2385	0.968734	0.0715179	7.05134	0.00600974	5.21164	7.82621	10.4064	272.043	13.5343	170000000	12500000	74400000	1800000	43700000	2	0.739	2.63693	24.6792	3.20962	0.253222	69.3437
S6B	Spruce	B	4.3	1.95994	0.554993	6.32873	0.0148796	4.4684	59.7012	0.263913	0.47349	3.02723	0.327303	0.0918519	0.107376	0.117726	0.0243347	0.0737403	0.0403412	0.442442	0.245801	0.100908	1.32474	0.196641	7.2701	0.869585	2.66876	2.98979	1.55242	0.343881	6.08282	0.00937642	2.0078	8.04128	6.53183	36.1172	1.81133	199000000	5460000	65800000	6920000	53500000	13.5	0.697	3.0911	10.4342	2.06579	0.0511252	58.959
S6F	Spruce	F	4.84	23.9019	1.96712	42.7042	0.0847015	41.4701	43.1919	75.0981	16.2714	7.39824	3.25517	0.535956	2.36872	1.00473	0.0584148	0.939018	0.0455388	1.10988	0.165022	0.151879	1.91309	5.14635	5.24278	4.94047	0.134362	48.0516	1.32633	0.465814	10.8559	0.0146353	25.9583	16.199	15.249	507.917	23.6013	427000000	41500000	461000000	12300000	133000000	2.875	0.106	2.59073	88.0324	32.0671	0.638142	255.608
S6H	Spruce	H	3.73	8.70255	0.853164	13.3324	0.0569703	11.8804	39.7916	12.3959	8.28431	1.69521	1.39925	0.333484	0.833711	0.679475	0.0261373	0.275125	0.0433294	0.6628	0.743392	0.157016	2.20794	2.20794	12.5178	1.54492	7.79781	35.8193	1.1587	0.128027	10.7435	0.0161969	12.7818	16.0139	15.985	532.783	28.495	9650000	262000	21400000	236000	60400000	4.75	0.336	4.55132	39.9376	8.69125	0.686701	152.712
S6L	Spruce	L	4.54	14.3461	0.321768	18.6639	0.031392	12.0519	13.0774	17.9981	0.15042	10.0638	2.15428	0.0187344	0.413328	0.172656	0.0246039	0.24198	0.0407874	0.66708	0.0327656	0.102024	2.07056	0.465648	0.252473	1.28905	0.120343	14.6033	0.325417	0.164481	3.13613	0.00261429	8.77629	0.0789412	9.48687	4.3355	30.0927	422000000	88800000	444000000	7180000	112000000	1.875	0.105	8.6738	213.321	163.939	2.13355	186.914
S7A	Spruce	A	3.88	4.78019	0.543095	7.36288	0.0137588	1.77523	34.904	1.80513	5.58168	2.79203	0.753634	0.224894	0.186614	0.395957	0.0225017	0.297865	0.0373025	0.729709	0.534721	0.101681	1.71661	1.31228	5.90261	0.565958	10.7404	13.6017	0.739735	0.0871851	8.28699	0.00239093	4.56006	8.57708	12.7097	217.788	9.1612	272000000	15600000	96600000	1080000	227000000	2	0.896	2.48905	37.1912	3.80522	0	61.8914
S7B	Spruce	B	4.18	0.871438	0.611515	4.59622	0.0133462	0.934098	55.0201	0.0686565	2.80345	1.07566	0.495478	0.0359715	0.0475752	0.0649807	0.0218269	0.0216342	0.0361839	0.724071	0.424695	0.097471	1.25204	0.671854	4.99949	0.352259	0.569372	2.93199	0.754196	0.173578	6.74178	0.00507137	2.18502	4.64656	7.11013	29.7472	3.23851	192000000	18100000	69600000	336000	279000000	12.875	1.054	4.08407	24.1167	6.87807	1.59721	68.77
S7F	Spruce	F	3.84	37.8257	1.51134	31.7896	0.706083	20.0189	34.3945	86.4595	9.25313	6.23971	6.53987	2.04553	52.9338	6.77126	1.68587	1.15036	0.0412319	0.626748	0.770874	0.141481	1.9371	4.14262	5.53108	7.41919	2.59763	67.2912	1.8325	0.849787	11.5261	0.00793336	31.9262	17.6566	15.9337	658.191	28.3791	10500000	1800000	166000000	5510000	41300000	3.75	0.119	8.08954	159.096	65.7307	1.05114	256.047
S7H	Spruce	H	3.73	10.7027	1.17509	19.4717	0.0482724	6.83399	51.6556	23.3335	14.0569	5.05067	2.866	2.51016	1.50196	1.82194	0.143438	0.732361	0.043008	0.511687	0.980619	0.158609	2.90738	6.45746	15.0057	1.81962	12.7938	46.1923	1.44228	0.207096	13.9529	0.0137843	15.9325	18.1432	14.3098	632.602	20.4154	3360000	240000	4640000	100000	608000	4	0.43	3.40352	74.0109	14.4102	0.152801	135.076
S7L	Spruce	L	4.84	24.7174	0.485686	10.5426	0.0484302	17.1263	28.0522	33.85	0.0374671	0.578395	2.13093	0.0198189	0.410965	0.399895	0.0816395	0.0257984	0.0431486	1.11528	0.669721	0.110698	1.43907	0.0758936	2.70422	1.96114	0.12731	23.5893	0.423909	0.266678	3.39516	0.00569312	14.4421	1.49699	8.12936	46.7283	24.2451	68500000	233000000	278000000	1960000	57600000	2.375	0.083	21.0469	235.572	224.592	1.37253	247.865
[truncated: 8 more columns]
